# Supplementary material for: Screening and Engineering of Hetero-Bivalent Nanobody Targeting Interleukin-33 with Enhanced Binding Stability
Source: Biomolecules. 2026 Jun 23;16(7):936. doi: 10.3390/biom16070936 (PMC13406748; doi:10.3390/biom16070936)
Supplement: Supplementary file 1 [file biomolecules-16-00936-s001.zip]

Archive with 1 entries (1 files):
- biomolecules-4346368-supplementary.pdf
